# Supplementary material for: Transthyretin promotes the invasion of combined hepatocellular cholangiocarcinoma by tumor‐associated macrophages
Source: Cancer Rep (Hoboken). 2023 Sep 9;6(10):e1888. doi: 10.1002/cnr2.1888 (PMC10598247; doi:10.1002/cnr2.1888)
Supplement: Supplementary file 1 — Table S1. The results of the GO analysis. [file CNR2-6-e1888-s001.xlsx]

## Sheet: Addition file 1
ONTOLOGY	ID	Description	GeneRatio	BgRatio	pvalue	p.adjust	qvalue	geneID	Count
BP	GO:0030193	regulation of blood coagulation	9/68	66/18800	1.92364e-12	1.61035e-09	1.13409e-09	APOH/FGB/FGA/APOE/FGG/TFPI/F2/PLG/SERPINC1	9
BP	GO:1900046	regulation of hemostasis	9/68	68/18800	2.54663e-12	1.61035e-09	1.13409e-09	APOH/FGB/FGA/APOE/FGG/TFPI/F2/PLG/SERPINC1	9
BP	GO:0050818	regulation of coagulation	9/68	71/18800	3.81599e-12	1.61035e-09	1.13409e-09	APOH/FGB/FGA/APOE/FGG/TFPI/F2/PLG/SERPINC1	9
BP	GO:0030195	negative regulation of blood coagulation	8/68	48/18800	6.44208e-12	1.76044e-09	1.23979e-09	APOH/FGB/FGA/APOE/FGG/TFPI/F2/PLG	8
BP	GO:1900047	negative regulation of hemostasis	8/68	49/18800	7.67721e-12	1.76044e-09	1.23979e-09	APOH/FGB/FGA/APOE/FGG/TFPI/F2/PLG	8
BP	GO:0072378	blood coagulation, fibrin clot formation	6/68	15/18800	8.71561e-12	1.76044e-09	1.23979e-09	APOH/FGB/F13B/FGA/FGG/SERPINC1	6
BP	GO:0034368	protein-lipid complex remodeling	7/68	30/18800	1.12372e-11	1.76044e-09	1.23979e-09	APOC1/APOE/MTTP/APOA2/LIPC/APOB/AGTR1	7
BP	GO:0034369	plasma lipoprotein particle remodeling	7/68	30/18800	1.12372e-11	1.76044e-09	1.23979e-09	APOC1/APOE/MTTP/APOA2/LIPC/APOB/AGTR1	7
BP	GO:0050819	negative regulation of coagulation	8/68	52/18800	1.2702e-11	1.76044e-09	1.23979e-09	APOH/FGB/FGA/APOE/FGG/TFPI/F2/PLG	8
BP	GO:0034374	low-density lipoprotein particle remodeling	6/68	16/18800	1.39055e-11	1.76044e-09	1.23979e-09	APOE/MTTP/APOA2/LIPC/APOB/AGTR1	6
BP	GO:0034367	protein-containing complex remodeling	7/68	32/18800	1.84734e-11	2.12613e-09	1.49732e-09	APOC1/APOE/MTTP/APOA2/LIPC/APOB/AGTR1	7
BP	GO:0072376	protein activation cascade	6/68	17/18800	2.14296e-11	2.26083e-09	1.59218e-09	APOH/FGB/F13B/FGA/FGG/SERPINC1	6
BP	GO:0010876	lipid localization	15/68	446/18800	4.71806e-11	4.59466e-09	3.23579e-09	APOC1/ANGPTL3/APOH/ABCC2/SLCO1B1/APOE/MTTP/RBP4/AKR1C4/ABCB4/ABCA6/APOA2/LIPC/APOB/AGTR1	15
BP	GO:0015850	organic hydroxy compound transport	12/68	248/18800	8.06176e-11	7.29014e-09	5.13407e-09	APOC1/ABCC2/SLCO1B1/APOE/MTTP/RBP4/AKR1C4/ABCB4/APOA2/LIPC/APOB/AGTR1	12
BP	GO:0006869	lipid transport	14/68	391/18800	9.99711e-11	8.43756e-09	5.94214e-09	APOC1/APOH/ABCC2/SLCO1B1/APOE/MTTP/RBP4/AKR1C4/ABCB4/ABCA6/APOA2/LIPC/APOB/AGTR1	14
BP	GO:0042730	fibrinolysis	6/68	24/18800	2.28486e-10	1.78747e-08	1.25883e-08	APOH/FGB/FGA/FGG/F2/PLG	6
BP	GO:0071827	plasma lipoprotein particle organization	7/68	45/18800	2.40024e-10	1.78747e-08	1.25883e-08	APOC1/APOE/MTTP/APOA2/LIPC/APOB/AGTR1	7
BP	GO:0061045	negative regulation of wound healing	8/68	76/18800	2.97267e-10	2.09078e-08	1.47243e-08	APOH/FGB/FGA/APOE/FGG/TFPI/F2/PLG	8
BP	GO:0071825	protein-lipid complex subunit organization	7/68	48/18800	3.86133e-10	2.49017e-08	1.7537e-08	APOC1/APOE/MTTP/APOA2/LIPC/APOB/AGTR1	7
BP	GO:0007596	blood coagulation	11/68	221/18800	3.93391e-10	2.49017e-08	1.7537e-08	APOH/FGB/F13B/SERPIND1/FGA/APOE/FGG/TFPI/F2/PLG/SERPINC1	11
BP	GO:0006066	alcohol metabolic process	13/68	361/18800	4.70946e-10	2.83913e-08	1.99946e-08	ANGPTL3/PON1/APOE/RBP4/AKR1C4/TTR/ALDH1A1/HAO1/APOA2/ADH1A/ADH6/LIPC/APOB	13
BP	GO:0050817	coagulation	11/68	226/18800	4.98985e-10	2.87143e-08	2.0222e-08	APOH/FGB/F13B/SERPIND1/FGA/APOE/FGG/TFPI/F2/PLG/SERPINC1	11
BP	GO:0007599	hemostasis	11/68	227/18800	5.22929e-10	2.87838e-08	2.0271e-08	APOH/FGB/F13B/SERPIND1/FGA/APOE/FGG/TFPI/F2/PLG/SERPINC1	11
BP	GO:0061041	regulation of wound healing	9/68	133/18800	1.16959e-09	6.16959e-08	4.34493e-08	APOH/FGB/FGA/APOE/FGG/TFPI/F2/PLG/SERPINC1	9
BP	GO:1903035	negative regulation of response to wounding	8/68	92/18800	1.40215e-09	7.10049e-08	5.00051e-08	APOH/FGB/FGA/APOE/FGG/TFPI/F2/PLG	8
BP	GO:0008202	steroid metabolic process	12/68	323/18800	1.66151e-09	8.09028e-08	5.69757e-08	APOC1/UGT2B4/ANGPTL3/PON1/GC/APOE/BAAT/AKR1C4/APOA2/LIPC/APOB/AGTR1	12
BP	GO:0051346	negative regulation of hydrolase activity	12/68	371/18800	7.87504e-09	3.69252e-07	2.60045e-07	ITIH1/APOC1/ANGPTL3/ITIH3/C5/SERPINF1/AMBP/SERPIND1/ITIH4/TFPI/APOA2/SERPINC1	12
BP	GO:1903034	regulation of response to wounding	9/68	166/18800	8.27916e-09	3.74336e-07	2.63626e-07	APOH/FGB/FGA/APOE/FGG/TFPI/F2/PLG/SERPINC1	9
BP	GO:0010817	regulation of hormone levels	13/68	496/18800	2.14186e-08	9.04829e-07	6.37225e-07	UGT2B4/FGB/FGA/SLCO1B1/RBP4/FGG/AKR1C4/TTR/ALDH1A1/DIO1/ADH1A/ADH6/AGTR1	13
BP	GO:0097006	regulation of plasma lipoprotein particle levels	7/68	84/18800	2.14415e-08	9.04829e-07	6.37225e-07	APOC1/APOE/MTTP/APOA2/LIPC/APOB/AGTR1	7
BP	GO:0034377	plasma lipoprotein particle assembly	5/68	26/18800	3.30563e-08	1.34998e-06	9.5072e-07	APOC1/APOE/MTTP/APOA2/APOB	5
BP	GO:0015918	sterol transport	7/68	94/18800	4.70965e-08	1.86325e-06	1.31219e-06	APOC1/APOE/MTTP/ABCB4/APOA2/LIPC/APOB	7
BP	GO:0065005	protein-lipid complex assembly	5/68	29/18800	5.91795e-08	2.27034e-06	1.59888e-06	APOC1/APOE/MTTP/APOA2/APOB	5
BP	GO:0006641	triglyceride metabolic process	7/68	103/18800	8.88602e-08	3.30874e-06	2.33017e-06	APOC1/APOH/APOE/MTTP/APOA2/LIPC/APOB	7
BP	GO:0034308	primary alcohol metabolic process	7/68	105/18800	1.01499e-07	3.67136e-06	2.58555e-06	RBP4/AKR1C4/TTR/ALDH1A1/HAO1/ADH1A/ADH6	7
BP	GO:0050878	regulation of body fluid levels	11/68	382/18800	1.14713e-07	4.03408e-06	2.841e-06	APOH/FGB/F13B/SERPIND1/FGA/APOE/FGG/TFPI/F2/PLG/SERPINC1	11
BP	GO:0010872	regulation of cholesterol esterification	4/68	14/18800	1.52454e-07	5.21641e-06	3.67365e-06	APOC1/APOE/APOA2/AGTR1	4
BP	GO:0006959	humoral immune response	10/68	317/18800	1.97356e-07	6.57508e-06	4.63049e-06	C2/TF/C5/CFH/FGB/C6/FGA/C4BPA/F2/C8B	10
BP	GO:0034375	high-density lipoprotein particle remodeling	4/68	16/18800	2.75683e-07	8.94909e-06	6.30238e-06	APOC1/APOE/APOA2/LIPC	4
BP	GO:0010951	negative regulation of endopeptidase activity	9/68	251/18800	2.89778e-07	9.17148e-06	6.45901e-06	ITIH1/ITIH3/C5/SERPINF1/AMBP/SERPIND1/ITIH4/TFPI/SERPINC1	9
BP	GO:0042060	wound healing	11/68	429/18800	3.65974e-07	1.13006e-05	7.95841e-06	APOH/FGB/F13B/SERPIND1/FGA/APOE/FGG/TFPI/F2/PLG/SERPINC1	11
BP	GO:0030301	cholesterol transport	6/68	79/18800	4.03848e-07	1.21731e-05	8.57291e-06	APOC1/APOE/ABCB4/APOA2/LIPC/APOB	6
BP	GO:0010466	negative regulation of peptidase activity	9/68	262/18800	4.15729e-07	1.22398e-05	8.61989e-06	ITIH1/ITIH3/C5/SERPINF1/AMBP/SERPIND1/ITIH4/TFPI/SERPINC1	9
BP	GO:0034433	steroid esterification	4/68	18/18800	4.60991e-07	1.24498e-05	8.76775e-06	APOC1/APOE/APOA2/AGTR1	4
BP	GO:0034434	sterol esterification	4/68	18/18800	4.60991e-07	1.24498e-05	8.76775e-06	APOC1/APOE/APOA2/AGTR1	4
BP	GO:0034435	cholesterol esterification	4/68	18/18800	4.60991e-07	1.24498e-05	8.76775e-06	APOC1/APOE/APOA2/AGTR1	4
BP	GO:0006639	acylglycerol metabolic process	7/68	131/18800	4.62196e-07	1.24498e-05	8.76775e-06	APOC1/APOH/APOE/MTTP/APOA2/LIPC/APOB	7
BP	GO:0006638	neutral lipid metabolic process	7/68	132/18800	4.86693e-07	1.26743e-05	8.92586e-06	APOC1/APOH/APOE/MTTP/APOA2/LIPC/APOB	7
BP	GO:0045861	negative regulation of proteolysis	10/68	350/18800	4.90554e-07	1.26743e-05	8.92586e-06	ITIH1/ITIH3/C5/SERPINF1/AMBP/SERPIND1/ITIH4/TFPI/F2/SERPINC1	10
BP	GO:0001523	retinoid metabolic process	6/68	84/18800	5.82277e-07	1.47433e-05	1.03829e-05	RBP4/AKR1C4/TTR/ALDH1A1/ADH1A/ADH6	6
BP	GO:0034754	cellular hormone metabolic process	7/68	137/18800	6.26197e-07	1.55444e-05	1.09471e-05	UGT2B4/RBP4/AKR1C4/TTR/ALDH1A1/ADH1A/ADH6	7
BP	GO:0016101	diterpenoid metabolic process	6/68	87/18800	7.17264e-07	1.74626e-05	1.2298e-05	RBP4/AKR1C4/TTR/ALDH1A1/ADH1A/ADH6	6
BP	GO:0042572	retinol metabolic process	5/68	51/18800	1.10083e-06	2.62953e-05	1.85184e-05	RBP4/TTR/ALDH1A1/ADH1A/ADH6	5
BP	GO:0034381	plasma lipoprotein particle clearance	5/68	53/18800	1.33732e-06	3.13527e-05	2.20801e-05	APOC1/APOE/APOA2/LIPC/APOB	5
BP	GO:0006721	terpenoid metabolic process	6/68	98/18800	1.44932e-06	3.2765e-05	2.30747e-05	RBP4/AKR1C4/TTR/ALDH1A1/ADH1A/ADH6	6
BP	GO:0042632	cholesterol homeostasis	6/68	98/18800	1.44932e-06	3.2765e-05	2.30747e-05	ANGPTL3/APOE/MTTP/APOA2/LIPC/APOB	6
BP	GO:0055092	sterol homeostasis	6/68	99/18800	1.53847e-06	3.41702e-05	2.40643e-05	ANGPTL3/APOE/MTTP/APOA2/LIPC/APOB	6
BP	GO:0042445	hormone metabolic process	8/68	230/18800	1.74651e-06	3.81221e-05	2.68475e-05	UGT2B4/RBP4/AKR1C4/TTR/ALDH1A1/DIO1/ADH1A/ADH6	8
BP	GO:0031639	plasminogen activation	4/68	25/18800	1.86973e-06	4.012e-05	2.82545e-05	APOH/FGB/FGA/FGG	4
BP	GO:0055088	lipid homeostasis	7/68	173/18800	2.99076e-06	6.3105e-05	4.44416e-05	ANGPTL3/APOE/MTTP/ABCB4/APOA2/LIPC/APOB	7
BP	GO:0032102	negative regulation of response to external stimulus	10/68	429/18800	3.07453e-06	6.38091e-05	4.49375e-05	C5/APOH/FGB/SERPINF1/FGA/APOE/FGG/TFPI/F2/PLG	10
BP	GO:0006720	isoprenoid metabolic process	6/68	117/18800	4.08106e-06	8.33325e-05	5.86868e-05	RBP4/AKR1C4/TTR/ALDH1A1/ADH1A/ADH6	6
BP	GO:0033344	cholesterol efflux	5/68	69/18800	5.00854e-06	0.000100648	7.08811e-05	APOC1/PON1/APOE/APOA2/APOB	5
BP	GO:0034379	very-low-density lipoprotein particle assembly	3/68	10/18800	5.33351e-06	0.00010388	7.31576e-05	APOC1/MTTP/APOB	3
BP	GO:0051918	negative regulation of fibrinolysis	3/68	10/18800	5.33351e-06	0.00010388	7.31576e-05	APOH/F2/PLG	3
BP	GO:0045940	positive regulation of steroid metabolic process	4/68	33/18800	5.91784e-06	0.000113515	7.99428e-05	APOC1/APOE/APOA2/AGTR1	4
BP	GO:0042167	heme catabolic process	3/68	11/18800	7.31457e-06	0.00013618	9.59047e-05	ABCC2/AMBP/SLCO1B1	3
BP	GO:0046149	pigment catabolic process	3/68	11/18800	7.31457e-06	0.00013618	9.59047e-05	ABCC2/AMBP/SLCO1B1	3
BP	GO:0006956	complement activation	6/68	131/18800	7.83848e-06	0.000143819	0.000101284	C2/C5/CFH/C6/C4BPA/C8B	6
BP	GO:0006787	porphyrin-containing compound catabolic process	3/68	12/18800	9.7275e-06	0.000168699	0.000118806	ABCC2/AMBP/SLCO1B1	3
BP	GO:0033015	tetrapyrrole catabolic process	3/68	12/18800	9.7275e-06	0.000168699	0.000118806	ABCC2/AMBP/SLCO1B1	3
BP	GO:0034370	triglyceride-rich lipoprotein particle remodeling	3/68	12/18800	9.7275e-06	0.000168699	0.000118806	APOE/APOA2/LIPC	3
BP	GO:0034372	very-low-density lipoprotein particle remodeling	3/68	12/18800	9.7275e-06	0.000168699	0.000118806	APOE/APOA2/LIPC	3
BP	GO:0008203	cholesterol metabolic process	6/68	139/18800	1.10107e-05	0.000188373	0.000132661	ANGPTL3/PON1/APOE/APOA2/LIPC/APOB	6
BP	GO:0033700	phospholipid efflux	3/68	13/18800	1.2613e-05	0.000212907	0.00014994	APOC1/APOE/APOA2	3
BP	GO:0051917	regulation of fibrinolysis	3/68	14/18800	1.60113e-05	0.000266715	0.000187834	APOH/F2/PLG	3
BP	GO:1902652	secondary alcohol metabolic process	6/68	149/18800	1.63607e-05	0.000268995	0.000189439	ANGPTL3/PON1/APOE/APOA2/LIPC/APOB	6
BP	GO:0046394	carboxylic acid biosynthetic process	8/68	316/18800	1.79513e-05	0.000291364	0.000205193	APOC1/UGDH/BHMT2/BAAT/AKR1C4/ALDH1A1/GATM/LIPC	8
BP	GO:0060191	regulation of lipase activity	5/68	90/18800	1.84719e-05	0.000296019	0.000208471	APOC1/ANGPTL3/APOH/APOA2/AGTR1	5
BP	GO:0016053	organic acid biosynthetic process	8/68	318/18800	1.8784e-05	0.000297197	0.000209301	APOC1/UGDH/BHMT2/BAAT/AKR1C4/ALDH1A1/GATM/LIPC	8
BP	GO:0045834	positive regulation of lipid metabolic process	6/68	153/18800	1.9015e-05	0.000297197	0.000209301	APOC1/ANGPTL3/APOE/F2/APOA2/AGTR1	6
BP	GO:0016125	sterol metabolic process	6/68	154/18800	1.973e-05	0.000304485	0.000214434	ANGPTL3/PON1/APOE/APOA2/LIPC/APOB	6
BP	GO:0034116	positive regulation of heterotypic cell-cell adhesion	3/68	15/18800	1.99623e-05	0.000304485	0.000214434	FGB/FGA/FGG	3
BP	GO:1905952	regulation of lipid localization	6/68	155/18800	2.04666e-05	0.000308462	0.000217234	APOC1/APOE/ABCB4/APOA2/APOB/AGTR1	6
BP	GO:0052548	regulation of endopeptidase activity	9/68	426/18800	2.18511e-05	0.000320231	0.000225522	ITIH1/ITIH3/C5/SERPINF1/AMBP/SERPIND1/ITIH4/TFPI/SERPINC1	9
BP	GO:0046434	organophosphate catabolic process	6/68	157/18800	2.20064e-05	0.000320231	0.000225522	APOC1/ANGPTL3/PON1/DPYS/APOA2/LIPC	6
BP	GO:0120254	olefinic compound metabolic process	6/68	157/18800	2.20064e-05	0.000320231	0.000225522	RBP4/AKR1C4/TTR/ALDH1A1/ADH1A/ADH6	6
BP	GO:0120009	intermembrane lipid transfer	4/68	49/18800	2.93363e-05	0.000422042	0.000297223	APOE/MTTP/APOA2/APOB	4
BP	GO:0060192	negative regulation of lipase activity	3/68	17/18800	2.96795e-05	0.000422183	0.000297322	APOC1/ANGPTL3/APOA2	3
BP	GO:0015914	phospholipid transport	5/68	102/18800	3.38559e-05	0.000476239	0.000335391	APOC1/APOE/MTTP/ABCB4/APOA2	5
BP	GO:0006957	complement activation, alternative pathway	3/68	18/18800	3.55232e-05	0.000494202	0.000348041	C5/CFH/C8B	3
BP	GO:0019218	regulation of steroid metabolic process	5/68	104/18800	3.71725e-05	0.000501298	0.000353039	APOC1/APOE/APOA2/APOB/AGTR1	5
BP	GO:0009395	phospholipid catabolic process	4/68	52/18800	3.718e-05	0.000501298	0.000353039	APOC1/ANGPTL3/APOA2/LIPC	4
BP	GO:0052547	regulation of peptidase activity	9/68	456/18800	3.72212e-05	0.000501298	0.000353039	ITIH1/ITIH3/C5/SERPINF1/AMBP/SERPIND1/ITIH4/TFPI/SERPINC1	9
BP	GO:0010544	negative regulation of platelet activation	3/68	19/18800	4.20746e-05	0.0005607	0.000394872	APOE/FGG/F2	3
BP	GO:0006958	complement activation, classical pathway	5/68	108/18800	4.4558e-05	0.000587608	0.000413822	C2/C5/C6/C4BPA/C8B	5
BP	GO:0043691	reverse cholesterol transport	3/68	20/18800	4.93714e-05	0.000637798	0.000449169	APOE/APOA2/LIPC	3
BP	GO:0051004	regulation of lipoprotein lipase activity	3/68	20/18800	4.93714e-05	0.000637798	0.000449169	APOC1/ANGPTL3/APOH	3
BP	GO:0032368	regulation of lipid transport	5/68	118/18800	6.80172e-05	0.000869796	0.000612553	APOC1/APOE/ABCB4/APOA2/AGTR1	5
BP	GO:0006520	cellular amino acid metabolic process	7/68	285/18800	7.51997e-05	0.000941976	0.000663385	BHMT2/BAAT/TDO2/ALDH1A1/HAL/DIO1/MAT1A	7
BP	GO:0030194	positive regulation of blood coagulation	3/68	23/18800	7.61052e-05	0.000941976	0.000663385	APOH/F2/PLG	3
BP	GO:1900048	positive regulation of hemostasis	3/68	23/18800	7.61052e-05	0.000941976	0.000663385	APOH/F2/PLG	3
BP	GO:0002455	humoral immune response mediated by circulating immunoglobulin	5/68	121/18800	7.66378e-05	0.000941976	0.000663385	C2/C5/C6/C4BPA/C8B	5
BP	GO:0009914	hormone transport	7/68	290/18800	8.38448e-05	0.00100874	0.000710403	FGB/FGA/SLCO1B1/RBP4/FGG/TTR/AGTR1	7
BP	GO:0019229	regulation of vasoconstriction	4/68	64/18800	8.446e-05	0.00100874	0.000710403	FGB/FGA/FGG/AGTR1	4
BP	GO:0031638	zymogen activation	4/68	64/18800	8.446e-05	0.00100874	0.000710403	APOH/FGB/FGA/FGG	4
BP	GO:0019835	cytolysis	3/68	24/18800	8.67523e-05	0.00101693	0.000716172	C5/C6/C8B	3
BP	GO:0050820	positive regulation of coagulation	3/68	24/18800	8.67523e-05	0.00101693	0.000716172	APOH/F2/PLG	3
BP	GO:0046486	glycerolipid metabolic process	8/68	396/18800	8.85151e-05	0.00102807	0.00072402	APOC1/APOH/PON1/APOE/MTTP/APOA2/LIPC/APOB	8
BP	GO:0034114	regulation of heterotypic cell-cell adhesion	3/68	25/18800	9.83272e-05	0.00113166	0.000796968	FGB/FGA/FGG	3
BP	GO:0046503	glycerolipid catabolic process	4/68	68/18800	0.000107086	0.0012165	0.000856718	APOC1/APOA2/LIPC/APOB	4
BP	GO:0030168	platelet activation	5/68	130/18800	0.000107621	0.0012165	0.000856718	FGB/FGA/APOE/FGG/F2	5
BP	GO:0044242	cellular lipid catabolic process	6/68	219/18800	0.00013989	0.00156726	0.00110374	APOC1/ANGPTL3/HAO1/APOA2/LIPC/APOB	6
BP	GO:0046470	phosphatidylcholine metabolic process	4/68	74/18800	0.000148855	0.00165307	0.00116418	APOC1/PON1/APOA2/LIPC	4
BP	GO:0042157	lipoprotein metabolic process	5/68	140/18800	0.000152466	0.00167845	0.00118205	APOC1/APOE/MTTP/APOA2/APOB	5
BP	GO:0030212	hyaluronan metabolic process	3/68	29/18800	0.000154603	0.0016873	0.00118828	ITIH1/ITIH3/ITIH4	3
BP	GO:0035296	regulation of tube diameter	5/68	141/18800	0.000157632	0.0016912	0.00119103	FGB/FGA/APOE/FGG/AGTR1	5
BP	GO:0097746	blood vessel diameter maintenance	5/68	141/18800	0.000157632	0.0016912	0.00119103	FGB/FGA/APOE/FGG/AGTR1	5
BP	GO:0035150	regulation of tube size	5/68	142/18800	0.000162931	0.00173337	0.00122072	FGB/FGA/APOE/FGG/AGTR1	5
BP	GO:0016042	lipid catabolic process	7/68	327/18800	0.000176387	0.00186089	0.00131053	APOC1/ANGPTL3/APOE/HAO1/APOA2/LIPC/APOB	7
BP	GO:0015748	organophosphate ester transport	5/68	145/18800	0.000179648	0.00187963	0.00132372	APOC1/APOE/MTTP/ABCB4/APOA2	5
BP	GO:0015721	bile acid and bile salt transport	3/68	31/18800	0.000189204	0.00194742	0.00137147	ABCC2/SLCO1B1/AKR1C4	3
BP	GO:1902042	negative regulation of extrinsic apoptotic signaling pathway via death domain receptors	3/68	31/18800	0.000189204	0.00194742	0.00137147	FGB/FGA/FGG	3
BP	GO:0046395	carboxylic acid catabolic process	6/68	238/18800	0.000219645	0.0022247	0.00156674	PON3/PON1/TDO2/HAO1/HAL/MAT1A	6
BP	GO:0019216	regulation of lipid metabolic process	7/68	339/18800	0.000219899	0.0022247	0.00156674	APOC1/ANGPTL3/APOE/F2/APOA2/APOB/AGTR1	7
BP	GO:0042310	vasoconstriction	4/68	82/18800	0.000221415	0.0022247	0.00156674	FGB/FGA/FGG/AGTR1	4
BP	GO:0045907	positive regulation of vasoconstriction	3/68	33/18800	0.00022847	0.0022775	0.00160393	FGB/FGA/FGG	3
BP	GO:0016054	organic acid catabolic process	6/68	242/18800	0.000240277	0.00237649	0.00167364	PON3/PON1/TDO2/HAO1/HAL/MAT1A	6
BP	GO:2000352	negative regulation of endothelial cell apoptotic process	3/68	34/18800	0.000249932	0.00245282	0.0017274	FGB/FGA/FGG	3
BP	GO:0009636	response to toxic substance	6/68	247/18800	0.000268184	0.0026117	0.00183928	PON3/PON1/APOE/GPX3/ALDH1A1/ALB	6
BP	GO:1903510	mucopolysaccharide metabolic process	4/68	88/18800	0.000290433	0.00280678	0.00197667	ITIH1/UGDH/ITIH3/ITIH4	4
BP	GO:0090277	positive regulation of peptide hormone secretion	4/68	91/18800	0.00033018	0.00316673	0.00223016	FGB/FGA/RBP4/FGG	4
BP	GO:0032371	regulation of sterol transport	3/68	38/18800	0.000348719	0.00329461	0.00232023	APOC1/ABCB4/APOA2	3
BP	GO:0032374	regulation of cholesterol transport	3/68	38/18800	0.000348719	0.00329461	0.00232023	APOC1/ABCB4/APOA2	3
BP	GO:0002793	positive regulation of peptide secretion	4/68	93/18800	0.000358753	0.0033643	0.00236931	FGB/FGA/RBP4/FGG	4
BP	GO:0003018	vascular process in circulatory system	6/68	263/18800	0.000374994	0.00349076	0.00245836	FGB/ABCC2/FGA/APOE/FGG/AGTR1	6
BP	GO:0044282	small molecule catabolic process	7/68	376/18800	0.000411315	0.00380091	0.00267678	PON3/PON1/APOE/TDO2/HAO1/HAL/MAT1A	7
BP	GO:0046461	neutral lipid catabolic process	3/68	41/18800	0.000437249	0.00398243	0.00280462	APOA2/LIPC/APOB	3
BP	GO:0046464	acylglycerol catabolic process	3/68	41/18800	0.000437249	0.00398243	0.00280462	APOA2/LIPC/APOB	3
BP	GO:0055090	acylglycerol homeostasis	3/68	42/18800	0.000469669	0.00418733	0.00294892	ANGPTL3/APOE/LIPC	3
BP	GO:0070328	triglyceride homeostasis	3/68	42/18800	0.000469669	0.00418733	0.00294892	ANGPTL3/APOE/LIPC	3
BP	GO:1900026	positive regulation of substrate adhesion-dependent cell spreading	3/68	42/18800	0.000469669	0.00418733	0.00294892	FGB/FGA/FGG	3
BP	GO:0051702	biological process involved in interaction with symbiont	4/68	101/18800	0.00049092	0.00434618	0.0030608	CFHR2/APOE/F2/PLG	4
BP	GO:0070327	thyroid hormone transport	2/68	10/18800	0.000569336	0.00500542	0.00352506	SLCO1B1/TTR	2
BP	GO:0042168	heme metabolic process	3/68	46/18800	0.00061466	0.00536662	0.00377943	ABCC2/AMBP/SLCO1B1	3
BP	GO:0006953	acute-phase response	3/68	48/18800	0.000696733	0.00600043	0.0042258	ORM1/ITIH4/F2	3
BP	GO:0010543	regulation of platelet activation	3/68	48/18800	0.000696733	0.00600043	0.0042258	APOE/FGG/F2	3
BP	GO:0002526	acute inflammatory response	4/68	113/18800	0.000749433	0.00641069	0.00451472	ORM1/ITIH4/F2/APOA2	4
BP	GO:1902041	regulation of extrinsic apoptotic signaling pathway via death domain receptors	3/68	50/18800	0.000785479	0.00667394	0.00470011	FGB/FGA/FGG	3
BP	GO:1990748	cellular detoxification	4/68	115/18800	0.000800331	0.0067548	0.00475706	APOE/GPX3/ALDH1A1/ALB	4
BP	GO:1901605	alpha-amino acid metabolic process	5/68	203/18800	0.000839052	0.0070347	0.00495418	BHMT2/BAAT/TDO2/HAL/MAT1A	5
BP	GO:0015718	monocarboxylic acid transport	4/68	117/18800	0.000853626	0.00710981	0.00500707	ABCC2/SLCO1B1/AKR1C4/ABCB4	4
BP	GO:1904036	negative regulation of epithelial cell apoptotic process	3/68	52/18800	0.000881109	0.00729075	0.0051345	FGB/FGA/FGG	3
BP	GO:0006778	porphyrin-containing compound metabolic process	3/68	53/18800	0.000931569	0.00765823	0.0053933	ABCC2/AMBP/SLCO1B1	3
BP	GO:0030203	glycosaminoglycan metabolic process	4/68	120/18800	0.000938196	0.00766294	0.00539662	ITIH1/UGDH/ITIH3/ITIH4	4
BP	GO:0032372	negative regulation of sterol transport	2/68	13/18800	0.000979952	0.00790203	0.005565	APOC1/APOA2	2
BP	GO:0032375	negative regulation of cholesterol transport	2/68	13/18800	0.000979952	0.00790203	0.005565	APOC1/APOA2	2
BP	GO:0019730	antimicrobial humoral response	4/68	122/18800	0.000997751	0.00794436	0.0055948	TF/FGB/FGA/F2	4
BP	GO:0046887	positive regulation of hormone secretion	4/68	122/18800	0.000997751	0.00794436	0.0055948	FGB/FGA/RBP4/FGG	4
BP	GO:0097237	cellular response to toxic substance	4/68	123/18800	0.0010285	0.00813804	0.00573121	APOE/GPX3/ALDH1A1/ALB	4
BP	GO:0072330	monocarboxylic acid biosynthetic process	5/68	215/18800	0.00108457	0.00852833	0.00600606	APOC1/BAAT/AKR1C4/GATM/LIPC	5
BP	GO:0016064	immunoglobulin mediated immune response	5/68	216/18800	0.00110719	0.00859942	0.00605613	C2/C5/C6/C4BPA/C8B	5
BP	GO:0030258	lipid modification	5/68	216/18800	0.00110719	0.00859942	0.00605613	APOC1/APOE/HAO1/APOA2/AGTR1	5
BP	GO:2001140	positive regulation of phospholipid transport	2/68	14/18800	0.00114061	0.00880495	0.00620087	APOE/ABCB4	2
BP	GO:0019724	B cell mediated immunity	5/68	219/18800	0.00117718	0.00903215	0.00636088	C2/C5/C6/C4BPA/C8B	5
BP	GO:0050714	positive regulation of protein secretion	4/68	128/18800	0.00119234	0.00909338	0.006404	FGB/FGA/RBP4/FGG	4
BP	GO:0090303	positive regulation of wound healing	3/68	58/18800	0.00121131	0.00912812	0.00642847	APOH/F2/PLG	3
BP	GO:1900024	regulation of substrate adhesion-dependent cell spreading	3/68	58/18800	0.00121131	0.00912812	0.00642847	FGB/FGA/FGG	3
BP	GO:2000351	regulation of endothelial cell apoptotic process	3/68	59/18800	0.00127292	0.00953561	0.00671544	FGB/FGA/FGG	3
BP	GO:0006022	aminoglycan metabolic process	4/68	131/18800	0.00129897	0.00955332	0.00672792	ITIH1/UGDH/ITIH3/ITIH4	4
BP	GO:0034380	high-density lipoprotein particle assembly	2/68	15/18800	0.00131302	0.00955332	0.00672792	APOE/APOA2	2
BP	GO:0034384	high-density lipoprotein particle clearance	2/68	15/18800	0.00131302	0.00955332	0.00672792	APOE/APOA2	2
BP	GO:0046500	S-adenosylmethionine metabolic process	2/68	15/18800	0.00131302	0.00955332	0.00672792	BHMT2/MAT1A	2
BP	GO:2001138	regulation of phospholipid transport	2/68	15/18800	0.00131302	0.00955332	0.00672792	APOE/ABCB4	2
BP	GO:0019731	antibacterial humoral response	3/68	60/18800	0.00133647	0.00966839	0.00680896	TF/FGB/FGA	3
BP	GO:0034113	heterotypic cell-cell adhesion	3/68	61/18800	0.00140198	0.0100277	0.007062	FGB/FGA/FGG	3
BP	GO:0050994	regulation of lipid catabolic process	3/68	61/18800	0.00140198	0.0100277	0.007062	APOC1/ANGPTL3/APOA2	3
BP	GO:0019439	aromatic compound catabolic process	7/68	466/18800	0.00144657	0.0102886	0.0072457	ABCC2/PON3/PON1/AMBP/SLCO1B1/TDO2/DPYS	7
BP	GO:0046883	regulation of hormone secretion	5/68	231/18800	0.00149032	0.0104138	0.00733392	FGB/FGA/RBP4/FGG/AGTR1	5
BP	GO:0006555	methionine metabolic process	2/68	16/18800	0.00149709	0.0104138	0.00733392	BHMT2/MAT1A	2
BP	GO:0034638	phosphatidylcholine catabolic process	2/68	16/18800	0.00149709	0.0104138	0.00733392	APOC1/LIPC	2
BP	GO:0042159	lipoprotein catabolic process	2/68	16/18800	0.00149709	0.0104138	0.00733392	APOE/APOB	2
BP	GO:0009306	protein secretion	6/68	350/18800	0.0016541	0.0114431	0.00805879	FGB/FGA/APOE/MTTP/RBP4/FGG	6
BP	GO:0010038	response to metal ion	6/68	351/18800	0.00167814	0.0114627	0.00807261	TF/FGB/SERPINF1/FGA/MTTP/FGG	6
BP	GO:0035592	establishment of protein localization to extracellular region	6/68	351/18800	0.00167814	0.0114627	0.00807261	FGB/FGA/APOE/MTTP/RBP4/FGG	6
BP	GO:0072577	endothelial cell apoptotic process	3/68	65/18800	0.0016841	0.0114627	0.00807261	FGB/FGA/FGG	3
BP	GO:0033013	tetrapyrrole metabolic process	3/68	66/18800	0.00175976	0.0119136	0.00839016	ABCC2/AMBP/SLCO1B1	3
BP	GO:0051592	response to calcium ion	4/68	144/18800	0.00183885	0.0123829	0.00872062	FGB/FGA/MTTP/FGG	4
BP	GO:0071692	protein localization to extracellular region	6/68	359/18800	0.00188019	0.0125943	0.00886951	FGB/FGA/APOE/MTTP/RBP4/FGG	6
BP	GO:0015711	organic anion transport	6/68	361/18800	0.00193347	0.012883	0.00907286	ABCC2/SLCO1B1/MTTP/AKR1C4/SLC2A2/ABCB4	6
BP	GO:0070527	platelet aggregation	3/68	69/18800	0.00199937	0.0132524	0.00933297	FGB/FGA/FGG	3
BP	GO:1901361	organic cyclic compound catabolic process	7/68	494/18800	0.00201537	0.0132889	0.00935867	ABCC2/PON3/AMBP/SLCO1B1/APOE/TDO2/DPYS	7
BP	GO:0010744	positive regulation of macrophage derived foam cell differentiation	2/68	19/18800	0.00211846	0.0138962	0.00978641	APOB/AGTR1	2
BP	GO:0098754	detoxification	4/68	150/18800	0.00213386	0.0139251	0.00980671	APOE/GPX3/ALDH1A1/ALB	4
BP	GO:0050708	regulation of protein secretion	5/68	252/18800	0.00218047	0.0141563	0.00996955	FGB/FGA/APOE/RBP4/FGG	5
BP	GO:1903036	positive regulation of response to wounding	3/68	72/18800	0.00225838	0.0145873	0.0102731	APOH/F2/PLG	3
BP	GO:0042953	lipoprotein transport	2/68	20/18800	0.00234836	0.0150915	0.0106282	MTTP/APOB	2
BP	GO:0006067	ethanol metabolic process	2/68	21/18800	0.00258951	0.0163916	0.0115438	ADH1A/ADH6	2
BP	GO:0030449	regulation of complement activation	2/68	21/18800	0.00258951	0.0163916	0.0115438	CFH/C4BPA	2
BP	GO:0044872	lipoprotein localization	2/68	21/18800	0.00258951	0.0163916	0.0115438	MTTP/APOB	2
BP	GO:0002253	activation of immune response	6/68	386/18800	0.00270079	0.0170109	0.0119799	C2/C5/CFH/C6/C4BPA/C8B	6
BP	GO:0042440	pigment metabolic process	3/68	78/18800	0.00283665	0.0177782	0.0125203	ABCC2/AMBP/SLCO1B1	3
BP	GO:0010770	positive regulation of cell morphogenesis involved in differentiation	3/68	79/18800	0.00294105	0.0182518	0.0128538	FGB/FGA/FGG	3
BP	GO:0048844	artery morphogenesis	3/68	79/18800	0.00294105	0.0182518	0.0128538	ANGPTL3/APOE/APOB	3
BP	GO:0006631	fatty acid metabolic process	6/68	395/18800	0.00302663	0.0186913	0.0131633	APOC1/ANGPTL3/BAAT/AKR1C4/HAO1/LIPC	6
BP	GO:0045540	regulation of cholesterol biosynthetic process	2/68	23/18800	0.00310523	0.0189914	0.0133747	APOE/APOB	2
BP	GO:0106118	regulation of sterol biosynthetic process	2/68	23/18800	0.00310523	0.0189914	0.0133747	APOE/APOB	2
BP	GO:0045921	positive regulation of exocytosis	3/68	83/18800	0.00338224	0.0205861	0.0144977	FGB/FGA/FGG	3
BP	GO:0046879	hormone secretion	5/68	281/18800	0.00348371	0.0211023	0.0148613	FGB/FGA/RBP4/FGG/AGTR1	5
BP	GO:0008625	extrinsic apoptotic signaling pathway via death domain receptors	3/68	85/18800	0.0036172	0.0218065	0.0153572	FGB/FGA/FGG	3
BP	GO:0006694	steroid biosynthetic process	4/68	175/18800	0.00371719	0.0223031	0.0157069	APOE/BAAT/AKR1C4/APOB	4
BP	GO:0019915	lipid storage	3/68	86/18800	0.00373833	0.0223186	0.0157179	ANGPTL3/APOE/APOB	3
BP	GO:0044403	biological process involved in symbiotic interaction	5/68	286/18800	0.00375503	0.0223186	0.0157179	CFHR2/APOE/F2/PLG/AGTR1	5
BP	GO:0042886	amide transport	5/68	287/18800	0.00381106	0.0225458	0.0158779	FGB/FGA/MTTP/RBP4/FGG	5
BP	GO:0090276	regulation of peptide hormone secretion	4/68	177/18800	0.00387069	0.022792	0.0160513	FGB/FGA/RBP4/FGG	4
BP	GO:0050995	negative regulation of lipid catabolic process	2/68	26/18800	0.00396114	0.0232167	0.0163503	APOC1/APOA2	2
BP	GO:0002791	regulation of peptide secretion	4/68	180/18800	0.00410892	0.0239719	0.0168821	FGB/FGA/RBP4/FGG	4
BP	GO:0010875	positive regulation of cholesterol efflux	2/68	27/18800	0.00426808	0.024673	0.0173759	PON1/APOE	2
BP	GO:0042537	benzene-containing compound metabolic process	2/68	27/18800	0.00426808	0.024673	0.0173759	PON3/TDO2	2
BP	GO:0090087	regulation of peptide transport	4/68	183/18800	0.0043569	0.025072	0.0176569	FGB/FGA/RBP4/FGG	4
BP	GO:0050996	positive regulation of lipid catabolic process	2/68	28/18800	0.00458571	0.0262693	0.0185001	ANGPTL3/APOA2	2
BP	GO:0034109	homotypic cell-cell adhesion	3/68	93/18800	0.00465577	0.0265505	0.0186981	FGB/FGA/FGG	3
BP	GO:0006575	cellular modified amino acid metabolic process	4/68	188/18800	0.00479235	0.0269908	0.0190082	BHMT2/DIO1/GATM/GGH	4
BP	GO:1904035	regulation of epithelial cell apoptotic process	3/68	94/18800	0.00479694	0.0269908	0.0190082	FGB/FGA/FGG	3
BP	GO:1905954	positive regulation of lipid localization	3/68	94/18800	0.00479694	0.0269908	0.0190082	APOE/ABCB4/APOB	3
BP	GO:0032369	negative regulation of lipid transport	2/68	29/18800	0.00491394	0.0275267	0.0193857	APOC1/APOA2	2
BP	GO:0010769	regulation of cell morphogenesis involved in differentiation	3/68	96/18800	0.00508699	0.0283706	0.01998	FGB/FGA/FGG	3
BP	GO:0010596	negative regulation of endothelial cell migration	3/68	97/18800	0.0052359	0.0289127	0.0203617	APOH/SERPINF1/APOE	3
BP	GO:2001237	negative regulation of extrinsic apoptotic signaling pathway	3/68	97/18800	0.0052359	0.0289127	0.0203617	FGB/FGA/FGG	3
BP	GO:0051873	killing by host of symbiont cells	2/68	30/18800	0.00525269	0.0289127	0.0203617	CFHR2/F2	2
BP	GO:0046700	heterocycle catabolic process	6/68	443/18800	0.0052858	0.0289689	0.0204013	ABCC2/PON3/AMBP/SLCO1B1/TDO2/DPYS	6
BP	GO:0019433	triglyceride catabolic process	2/68	31/18800	0.0056019	0.030569	0.0215282	LIPC/APOB	2
BP	GO:0098869	cellular oxidant detoxification	3/68	100/18800	0.00569832	0.0309617	0.0218047	APOE/GPX3/ALB	3
BP	GO:0042158	lipoprotein biosynthetic process	3/68	101/18800	0.00585773	0.0315835	0.0222427	APOE/MTTP/APOB	3
BP	GO:0015849	organic acid transport	5/68	318/18800	0.00586266	0.0315835	0.0222427	ABCC2/SLCO1B1/APOE/SLC38A4/AKR1C4	5
BP	GO:0060249	anatomical structure homeostasis	5/68	319/18800	0.00593961	0.0318449	0.0224267	TF/RBP4/ALDH1A1/ALB/PLG	5
BP	GO:0010743	regulation of macrophage derived foam cell differentiation	2/68	32/18800	0.00596148	0.0318449	0.0224267	APOB/AGTR1	2
BP	GO:0002443	leukocyte mediated immunity	6/68	457/18800	0.00613193	0.0326177	0.022971	C2/C5/C6/C4BPA/F2/C8B	6
BP	GO:0000096	sulfur amino acid metabolic process	2/68	33/18800	0.00633135	0.0333979	0.0235204	BHMT2/MAT1A	2
BP	GO:0009112	nucleobase metabolic process	2/68	33/18800	0.00633135	0.0333979	0.0235204	TTR/DPYS	2
BP	GO:0045833	negative regulation of lipid metabolic process	3/68	105/18800	0.00652203	0.034261	0.0241282	APOC1/APOE/APOA2	3
BP	GO:0060840	artery development	3/68	106/18800	0.00669483	0.0348225	0.0245237	ANGPTL3/APOE/APOB	3
BP	GO:0042573	retinoic acid metabolic process	2/68	34/18800	0.00671144	0.0348225	0.0245237	ADH1A/ADH6	2
BP	GO:0046475	glycerophospholipid catabolic process	2/68	34/18800	0.00671144	0.0348225	0.0245237	APOC1/LIPC	2
BP	GO:0051235	maintenance of location	5/68	331/18800	0.00691949	0.0357554	0.0251807	ANGPTL3/APOE/ALB/F2/APOB	5
BP	GO:0034446	substrate adhesion-dependent cell spreading	3/68	109/18800	0.00722953	0.0372056	0.026202	FGB/FGA/FGG	3
BP	GO:0070371	ERK1 and ERK2 cascade	5/68	335/18800	0.0072699	0.0372619	0.0262417	TF/FGB/FGA/APOE/FGG	5
BP	GO:0006699	bile acid biosynthetic process	2/68	36/18800	0.00750196	0.0382963	0.0269701	BAAT/AKR1C4	2
BP	GO:0006790	sulfur compound metabolic process	5/68	339/18800	0.00763257	0.0388066	0.0273295	UGDH/BHMT2/BAAT/TDO2/MAT1A	5
BP	GO:0050866	negative regulation of cell activation	4/68	216/18800	0.00777849	0.03913	0.0275572	FGL1/APOE/FGG/F2	4
BP	GO:0009063	cellular amino acid catabolic process	3/68	112/18800	0.00778891	0.03913	0.0275572	TDO2/HAL/MAT1A	3
BP	GO:0010633	negative regulation of epithelial cell migration	3/68	112/18800	0.00778891	0.03913	0.0275572	APOH/SERPINF1/APOE	3
BP	GO:0010810	regulation of cell-substrate adhesion	4/68	217/18800	0.00790335	0.0394366	0.0277732	FGB/FGA/FGG/PLG	4
BP	GO:0090181	regulation of cholesterol metabolic process	2/68	37/18800	0.00791224	0.0394366	0.0277732	APOE/APOB	2
BP	GO:0030072	peptide hormone secretion	4/68	220/18800	0.00828581	0.0409759	0.0288572	FGB/FGA/RBP4/FGG	4
BP	GO:0070374	positive regulation of ERK1 and ERK2 cascade	4/68	220/18800	0.00828581	0.0409759	0.0288572	FGB/FGA/APOE/FGG	4
BP	GO:0010742	macrophage derived foam cell differentiation	2/68	38/18800	0.00833244	0.0410462	0.0289067	APOB/AGTR1	2
BP	GO:0090077	foam cell differentiation	2/68	39/18800	0.00876247	0.0429972	0.0302808	APOB/AGTR1	2
BP	GO:0002790	peptide secretion	4/68	225/18800	0.00894994	0.0437388	0.030803	FGB/FGA/RBP4/FGG	4
BP	GO:1904019	epithelial cell apoptotic process	3/68	118/18800	0.00898269	0.0437388	0.030803	FGB/FGA/FGG	3
BP	GO:0072593	reactive oxygen species metabolic process	4/68	231/18800	0.00979176	0.0474957	0.0334488	PON3/GPX3/F2/AGTR1	4
BP	GO:0010811	positive regulation of cell-substrate adhesion	3/68	122/18800	0.00983487	0.0475227	0.0334678	FGB/FGA/FGG	3
BP	GO:0031589	cell-substrate adhesion	5/68	364/18800	0.0101901	0.0490518	0.0345447	ANGPTL3/FGB/FGA/FGG/PLG	5
BP	GO:0002449	lymphocyte mediated immunity	5/68	365/18800	0.0103032	0.0494086	0.0347959	C2/C5/C6/C4BPA/C8B	5
BP	GO:0007160	cell-matrix adhesion	4/68	235/18800	0.0103807	0.0495923	0.0349253	ANGPTL3/FGB/FGA/FGG	4
BP	GO:0002460	adaptive immune response based on somatic recombination of immune receptors built from immunoglobulin superfamily domains	5/68	370/18800	0.0108819	0.0517915	0.0364741	C2/C5/C6/C4BPA/C8B	5
BP	GO:0002920	regulation of humoral immune response	2/68	45/18800	0.0115451	0.0545156	0.0383925	CFH/C4BPA	2
BP	GO:0051180	vitamin transport	2/68	45/18800	0.0115451	0.0545156	0.0383925	GC/SLC2A2	2
BP	GO:0016485	protein processing	4/68	243/18800	0.0116265	0.0545156	0.0383925	APOH/FGB/FGA/FGG	4
BP	GO:1901617	organic hydroxy compound biosynthetic process	4/68	243/18800	0.0116265	0.0545156	0.0383925	APOE/BAAT/AKR1C4/APOB	4
BP	GO:0042908	xenobiotic transport	2/68	47/18800	0.0125481	0.0584039	0.0411309	ABCC2/ABCB4	2
BP	GO:1905953	negative regulation of lipid localization	2/68	47/18800	0.0125481	0.0584039	0.0411309	APOC1/APOA2	2
BP	GO:0015833	peptide transport	4/68	249/18800	0.0126216	0.058531	0.0412204	FGB/FGA/RBP4/FGG	4
BP	GO:0006644	phospholipid metabolic process	5/68	388/18800	0.0131498	0.060758	0.0427887	APOC1/ANGPTL3/PON1/APOA2/LIPC	5
BP	GO:0008206	bile acid metabolic process	2/68	49/18800	0.0135877	0.0623264	0.0438933	BAAT/AKR1C4	2
BP	GO:0009066	aspartate family amino acid metabolic process	2/68	49/18800	0.0135877	0.0623264	0.0438933	BHMT2/MAT1A	2
BP	GO:1903522	regulation of blood circulation	4/68	260/18800	0.0145845	0.0666569	0.046943	FGB/FGA/FGG/AGTR1	4
BP	GO:0010874	regulation of cholesterol efflux	2/68	52/18800	0.0152149	0.0690395	0.048621	PON1/APOE	2
BP	GO:1902930	regulation of alcohol biosynthetic process	2/68	52/18800	0.0152149	0.0690395	0.048621	APOE/APOB	2
CC	GO:0072562	blood microparticle	19/69	147/19594	4.30886e-25	4.17959e-23	2.67603e-23	ITIH1/TF/CFH/FGB/CP/PON1/AMBP/GC/FGA/ORM1/ITIH4/APOE/FGG/ALB/C4BPA/F2/APOA2/PLG/SERPINC1	19
CC	GO:0062023	collagen-containing extracellular matrix	17/69	429/19594	9.36739e-14	4.54318e-12	2.90882e-12	ITIH1/ANGPTL3/FGL1/APOH/FGB/SERPINF1/AMBP/FGA/ORM1/ITIH4/APOE/FGG/PRG4/SDC2/F2/PLG/SERPINC1	17
CC	GO:0005788	endoplasmic reticulum lumen	14/69	311/19594	3.39461e-12	1.00014e-10	6.40353e-11	TF/CP/SERPIND1/FGA/APOE/MTTP/FGG/SDC2/ALB/F2/APOA2/LIPC/SERPINC1/APOB	14
CC	GO:0034364	high-density lipoprotein particle	7/69	27/19594	4.12431e-12	1.00014e-10	6.40353e-11	APOC1/APOH/PON1/APOE/APOA2/LIPC/APOB	7
CC	GO:0034358	plasma lipoprotein particle	7/69	36/19594	3.78136e-11	6.1132e-10	3.91404e-10	APOC1/APOH/PON1/APOE/APOA2/LIPC/APOB	7
CC	GO:1990777	lipoprotein particle	7/69	36/19594	3.78136e-11	6.1132e-10	3.91404e-10	APOC1/APOH/PON1/APOE/APOA2/LIPC/APOB	7
CC	GO:0032994	protein-lipid complex	7/69	39/19594	6.90958e-11	9.5747e-10	6.1303e-10	APOC1/APOH/PON1/APOE/APOA2/LIPC/APOB	7
CC	GO:0031983	vesicle lumen	13/69	327/19594	1.02549e-10	1.24341e-09	7.96104e-10	ITIH3/TF/APOH/FGB/FGA/ORM1/ITIH4/FGG/TTR/ALB/PLG/GGH/APOB	13
CC	GO:0042627	chylomicron	5/69	13/19594	5.88307e-10	6.34064e-09	4.05966e-09	APOC1/APOH/APOE/APOA2/APOB	5
CC	GO:0034774	secretory granule lumen	12/69	322/19594	1.20623e-09	1.17004e-08	7.4913e-09	ITIH3/TF/APOH/FGB/FGA/ORM1/ITIH4/FGG/TTR/ALB/PLG/GGH	12
CC	GO:0060205	cytoplasmic vesicle lumen	12/69	325/19594	1.33987e-09	1.18152e-08	7.5648e-09	ITIH3/TF/APOH/FGB/FGA/ORM1/ITIH4/FGG/TTR/ALB/PLG/GGH	12
CC	GO:0034361	very-low-density lipoprotein particle	5/69	20/19594	6.95319e-09	5.18815e-08	3.32177e-08	APOC1/APOH/APOE/APOA2/APOB	5
CC	GO:0034385	triglyceride-rich plasma lipoprotein particle	5/69	20/19594	6.95319e-09	5.18815e-08	3.32177e-08	APOC1/APOH/APOE/APOA2/APOB	5
CC	GO:0031093	platelet alpha granule lumen	6/69	67/19594	1.28728e-07	8.919e-07	5.71048e-07	FGB/FGA/ORM1/FGG/ALB/PLG	6
CC	GO:0031091	platelet alpha granule	6/69	91/19594	8.04745e-07	5.20402e-06	3.33193e-06	FGB/FGA/ORM1/FGG/ALB/PLG	6
CC	GO:0031089	platelet dense granule lumen	3/69	14/19594	1.47963e-05	8.97026e-05	5.7433e-05	ITIH3/APOH/ITIH4	3
CC	GO:0042827	platelet dense granule	3/69	21/19594	5.31161e-05	0.000303074	0.000194047	ITIH3/APOH/ITIH4	3
CC	GO:0046930	pore complex	3/69	26/19594	0.000102534	0.000552546	0.000353773	C5/C6/C8B	3
CC	GO:0005775	vacuolar lumen	5/69	174/19594	0.000370181	0.00188987	0.00121001	GC/TTR/SDC2/GGH/APOB	5
CC	GO:0034362	low-density lipoprotein particle	2/69	12/19594	0.000788454	0.003824	0.00244836	APOE/APOB	2
CC	GO:0030669	clathrin-coated endocytic vesicle membrane	3/69	72/19594	0.00209505	0.00967714	0.00619589	TF/APOE/APOB	3
CC	GO:0071682	endocytic vesicle lumen	2/69	23/19594	0.00294775	0.0129969	0.00832139	APOE/APOB	2
CC	GO:0045334	clathrin-coated endocytic vesicle	3/69	91/19594	0.00406931	0.0171619	0.0109881	TF/APOE/APOB	3
CC	GO:0030136	clathrin-coated vesicle	4/69	192/19594	0.0047037	0.018877	0.0120862	TF/APOE/ABCB4/APOB	4
CC	GO:0043202	lysosomal lumen	3/69	97/19594	0.00486521	0.018877	0.0120862	GC/SDC2/APOB	3
CC	GO:0009897	external side of plasma membrane	6/69	455/19594	0.00529715	0.0197625	0.0126531	TF/FGB/FGA/FGG/F2/PLG	6
CC	GO:0030665	clathrin-coated vesicle membrane	3/69	111/19594	0.00706811	0.0253928	0.016258	TF/APOE/APOB	3
CC	GO:0005769	early endosome	5/69	389/19594	0.0119632	0.0414439	0.0265349	ANGPTL3/TF/APOE/APOA2/APOB	5
CC	GO:0005782	peroxisomal matrix	2/69	50/19594	0.0134267	0.0434131	0.0277957	BAAT/HAO1	2
CC	GO:0031907	microbody lumen	2/69	50/19594	0.0134267	0.0434131	0.0277957	BAAT/HAO1	2
CC	GO:1904724	tertiary granule lumen	2/69	55/19594	0.0160941	0.0503589	0.0322428	ORM1/GGH	2
CC	GO:0030135	coated vesicle	4/69	290/19594	0.0191623	0.0580858	0.03719	TF/APOE/ABCB4/APOB	4
CC	GO:0035580	specific granule lumen	2/69	62/19594	0.0201739	0.0592992	0.0379669	ORM1/GGH	2
CC	GO:0030662	coated vesicle membrane	3/69	176/19594	0.0242224	0.0691051	0.0442453	TF/APOE/APOB	3
MF	GO:0004867	serine-type endopeptidase inhibitor activity	8/68	98/18410	2.74106e-09	6.24962e-07	4.12602e-07	ITIH1/ITIH3/SERPINF1/AMBP/SERPIND1/ITIH4/TFPI/SERPINC1	8
MF	GO:0005319	lipid transporter activity	9/68	159/18410	6.79123e-09	7.6216e-07	5.03181e-07	SLCO1B1/APOE/MTTP/RBP4/AKR1C4/ABCB4/ABCA6/APOA2/APOB	9
MF	GO:0008201	heparin binding	9/68	168/18410	1.09973e-08	7.6216e-07	5.03181e-07	ANGPTL3/CFH/APOH/SERPIND1/APOE/F2/LIPC/SERPINC1/APOB	9
MF	GO:0005539	glycosaminoglycan binding	10/68	234/18410	1.38542e-08	7.6216e-07	5.03181e-07	ITIH1/ANGPTL3/CFH/APOH/SERPIND1/APOE/F2/LIPC/SERPINC1/APOB	10
MF	GO:0004857	enzyme inhibitor activity	12/68	390/18410	1.72562e-08	7.6216e-07	5.03181e-07	ITIH1/APOC1/ANGPTL3/ITIH3/C5/SERPINF1/AMBP/SERPIND1/ITIH4/TFPI/APOA2/SERPINC1	12
MF	GO:0004866	endopeptidase inhibitor activity	9/68	180/18410	2.00569e-08	7.6216e-07	5.03181e-07	ITIH1/ITIH3/C5/SERPINF1/AMBP/SERPIND1/ITIH4/TFPI/SERPINC1	9
MF	GO:0030414	peptidase inhibitor activity	9/68	187/18410	2.79207e-08	9.09417e-07	6.004e-07	ITIH1/ITIH3/C5/SERPINF1/AMBP/SERPIND1/ITIH4/TFPI/SERPINC1	9
MF	GO:0061135	endopeptidase regulator activity	9/68	194/18410	3.83585e-08	1.09322e-06	7.21746e-07	ITIH1/ITIH3/C5/SERPINF1/AMBP/SERPIND1/ITIH4/TFPI/SERPINC1	9
MF	GO:0061134	peptidase regulator activity	9/68	230/18410	1.64744e-07	4.17351e-06	2.75537e-06	ITIH1/ITIH3/C5/SERPINF1/AMBP/SERPIND1/ITIH4/TFPI/SERPINC1	9
MF	GO:1901681	sulfur compound binding	9/68	267/18410	5.79246e-07	1.32068e-05	8.71917e-06	ANGPTL3/CFH/APOH/SERPIND1/APOE/F2/LIPC/SERPINC1/APOB	9
MF	GO:0120020	cholesterol transfer activity	4/68	22/18410	1.18418e-06	2.45449e-05	1.62046e-05	APOE/MTTP/APOA2/APOB	4
MF	GO:0120015	sterol transfer activity	4/68	23/18410	1.4295e-06	2.71606e-05	1.79315e-05	APOE/MTTP/APOA2/APOB	4
MF	GO:0015248	sterol transporter activity	4/68	36/18410	9.17171e-06	0.000160858	0.000106199	APOE/MTTP/APOA2/APOB	4
MF	GO:0016903	oxidoreductase activity, acting on the aldehyde or oxo group of donors	4/68	46/18410	2.47123e-05	0.000402457	0.000265704	AOX1/AKR1C4/ALDH1A1/HAO1	4
MF	GO:0055102	lipase inhibitor activity	3/68	17/18410	3.15817e-05	0.000453431	0.000299357	APOC1/ANGPTL3/APOA2	3
MF	GO:0120013	lipid transfer activity	4/68	49/18410	3.18197e-05	0.000453431	0.000299357	APOE/MTTP/APOA2/APOB	4
MF	GO:0034185	apolipoprotein binding	3/68	18/18410	3.77979e-05	0.000506936	0.000334681	MTTP/PLG/LIPC	3
MF	GO:0070325	lipoprotein particle receptor binding	3/68	29/18410	0.000164403	0.00201566	0.00133074	APOE/APOA2/APOB	3
MF	GO:0016614	oxidoreductase activity, acting on CH-OH group of donors	5/68	140/18410	0.000167972	0.00201566	0.00133074	UGDH/AKR1C4/HAO1/ADH1A/ADH6	5
MF	GO:0071813	lipoprotein particle binding	3/68	31/18410	0.000201176	0.00208492	0.00137647	APOE/APOA2/LIPC	3
MF	GO:0071814	protein-lipid complex binding	3/68	31/18410	0.000201176	0.00208492	0.00137647	APOE/APOA2/LIPC	3
MF	GO:0090482	vitamin transmembrane transporter activity	3/68	31/18410	0.000201176	0.00208492	0.00137647	GC/RBP4/SLC2A2	3
MF	GO:0018455	alcohol dehydrogenase [NAD(P)+] activity	2/68	10/18410	0.000593479	0.00588318	0.00388409	ADH1A/ADH6	2
MF	GO:0051087	chaperone binding	4/68	106/18410	0.000637072	0.00605219	0.00399567	FGB/CP/ALB/PLG	4
MF	GO:0140359	ABC-type transporter activity	3/68	49/18410	0.000786327	0.0071713	0.00473452	ABCC2/ABCB4/ABCA6	3
MF	GO:0051287	NAD binding	3/68	51/18410	0.000884129	0.00775313	0.00511864	UGDH/AOX1/ALDH1A1	3
MF	GO:1901618	organic hydroxy compound transmembrane transporter activity	3/68	52/18410	0.00093579	0.00790223	0.00521708	SLCO1B1/RBP4/AKR1C4	3
MF	GO:0004859	phospholipase inhibitor activity	2/68	13/18410	0.00102135	0.00831675	0.00549074	APOC1/ANGPTL3	2
MF	GO:0016616	oxidoreductase activity, acting on the CH-OH group of donors, NAD or NADP as acceptor	4/68	128/18410	0.00128745	0.010122	0.0066826	UGDH/AKR1C4/ADH1A/ADH6	4
MF	GO:0008525	phosphatidylcholine transporter activity	2/68	17/18410	0.00176391	0.0134057	0.00885051	MTTP/ABCB4	2
MF	GO:0043395	heparan sulfate proteoglycan binding	2/68	18/18410	0.00197968	0.0145602	0.0096127	CFH/APOE	2
MF	GO:0004745	NAD-retinol dehydrogenase activity	2/68	19/18410	0.00220731	0.015518	0.010245	ADH1A/ADH6	2
MF	GO:0052689	carboxylic ester hydrolase activity	4/68	149/18410	0.00224602	0.015518	0.010245	PON3/PON1/BAAT/LIPC	4
MF	GO:0015125	bile acid transmembrane transporter activity	2/68	21/18410	0.00269785	0.0180915	0.0119441	SLCO1B1/AKR1C4	2
MF	GO:0046943	carboxylic acid transmembrane transporter activity	4/68	164/18410	0.00317495	0.020551	0.0135678	ABCC2/SLCO1B1/SLC38A4/AKR1C4	4
MF	GO:0005342	organic acid transmembrane transporter activity	4/68	165/18410	0.0032449	0.020551	0.0135678	ABCC2/SLCO1B1/SLC38A4/AKR1C4	4
MF	GO:0033293	monocarboxylic acid binding	3/68	81/18410	0.00334756	0.0206282	0.0136188	APOC1/AKR1C4/ALB	3
MF	GO:0050750	low-density lipoprotein particle receptor binding	2/68	24/18410	0.00352052	0.0211231	0.0139455	APOE/APOB	2
MF	GO:0005201	extracellular matrix structural constituent	4/68	172/18410	0.00376419	0.0218585	0.0144311	FGB/FGA/FGG/PRG4	4
MF	GO:0016209	antioxidant activity	3/68	85/18410	0.00383483	0.0218585	0.0144311	APOE/GPX3/ALB	3
MF	GO:0042626	ATPase-coupled transmembrane transporter activity	3/68	90/18410	0.00450188	0.0250348	0.0165281	ABCC2/ABCB4/ABCA6	3
MF	GO:0042910	xenobiotic transmembrane transporter activity	2/68	30/18410	0.00547004	0.0296945	0.0196044	ABCC2/ABCB4	2
MF	GO:0031210	phosphatidylcholine binding	2/68	31/18410	0.00583341	0.0309306	0.0204205	APOC1/APOA2	2
MF	GO:0005543	phospholipid binding	6/68	467/18410	0.00749674	0.0388468	0.0256467	APOC1/APOH/PON1/APOE/APOA2/APOB	6
MF	GO:0043394	proteoglycan binding	2/68	36/18410	0.00781008	0.0395711	0.026125	CFH/APOE	2
MF	GO:0016620	oxidoreductase activity, acting on the aldehyde or oxo group of donors, NAD or NADP as acceptor	2/68	38/18410	0.00867382	0.042992	0.0283835	AKR1C4/ALDH1A1	2
MF	GO:0019825	oxygen binding	2/68	39/18410	0.00912103	0.0433249	0.0286032	TDO2/ALB	2
MF	GO:0050997	quaternary ammonium group binding	2/68	39/18410	0.00912103	0.0433249	0.0286032	APOC1/APOA2	2
MF	GO:0016709	oxidoreductase activity, acting on paired donors, with incorporation or reduction of molecular oxygen, NAD(P)H as one donor, and incorporation of one atom of oxygen	2/68	43/18410	0.0110103	0.0512315	0.0338232	AKR1C4/FMO3	2
MF	GO:0005504	fatty acid binding	2/68	49/18410	0.0141369	0.0644641	0.0425594	APOC1/ALB	2
MF	GO:0022804	active transmembrane transporter activity	5/68	404/18410	0.0167292	0.0747892	0.0493761	ABCC2/SLCO1B1/SLC38A4/ABCB4/ABCA6	5
