# Supplementary material for: Transthyretin promotes the invasion of combined hepatocellular cholangiocarcinoma by tumor‐associated macrophages
Source: Cancer Rep (Hoboken). 2023 Sep 9;6(10):e1888. doi: 10.1002/cnr2.1888 (PMC10598247; doi:10.1002/cnr2.1888)
Supplement: Supplementary file 2 — Table S2. The results of the KEGG analysis. [file CNR2-6-e1888-s003.xlsx]

## Sheet: Addition file 2
ID	Description	GeneRatio	BgRatio	pvalue	p.adjust	qvalue	geneID	Count
hsa04610	Complement and coagulation cascades	16/57	86/8191	2.07603e-19	2.11756e-17	1.57342e-17	C2/C5/CFH/FGB/F13B/C6/SERPIND1/FGA/CFHR2/FGG/TFPI/C4BPA/F2/PLG/C8B/SERPINC1	16
hsa04979	Cholesterol metabolism	7/57	51/8191	4.93815e-08	2.51846e-06	1.8713e-06	APOC1/ANGPTL3/APOH/APOE/APOA2/LIPC/APOB	7
hsa05171	Coronavirus disease - COVID-19	10/57	232/8191	3.67515e-06	0.000124955	9.28459e-05	C2/C5/FGB/F13B/C6/FGA/FGG/F2/C8B/AGTR1	10
hsa00830	Retinol metabolism	5/57	68/8191	0.000101858	0.00259738	0.00192994	UGT2B4/AOX1/ALDH1A1/ADH1A/ADH6	5
hsa00982	Drug metabolism - cytochrome P450	5/57	72/8191	0.000133855	0.00273064	0.00202896	UGT2B4/AOX1/FMO3/ADH1A/ADH6	5
hsa04976	Bile secretion	5/57	89/8191	0.000362973	0.00617055	0.00458493	UGT2B4/ABCC2/SLCO1B1/BAAT/ABCB4	5
hsa05150	Staphylococcus aureus infection	5/57	96/8191	0.000515115	0.00750596	0.00557719	C2/C5/CFH/FGG/PLG	5
hsa00350	Tyrosine metabolism	3/57	36/8191	0.00193856	0.0247167	0.0183653	AOX1/ADH1A/ADH6	3
hsa02010	ABC transporters	3/57	45/8191	0.00368602	0.0416369	0.0309376	ABCC2/ABCB4/ABCA6	3
hsa01240	Biosynthesis of cofactors	5/57	153/8191	0.00408204	0.0416369	0.0309376	UGT2B4/UGDH/TDO2/GGH/MAT1A	5
hsa00430	Taurine and hypotaurine metabolism	2/57	16/8191	0.00536318	0.0497313	0.036952	BAAT/FMO3	2
hsa00120	Primary bile acid biosynthesis	2/57	17/8191	0.00605124	0.0514355	0.0382183	BAAT/AKR1C4	2
